# Supplementary material for: NMR Structure of Hsp12, a Protein Induced by and Required for Dietary Restriction-Induced Lifespan Extension in Yeast
Source: PLoS One. 2012 Jul 27;7(7):e41975. doi: 10.1371/journal.pone.0041975 (PMC3407059; doi:10.1371/journal.pone.0041975)
Supplement: Table S1 — Mass spectrometry identifications of proteins induced by dietary restriction and high osmolarity. Information from the Saccharomyces Genome Database (SGD) is presented along with peptide mass fingerprinting data obtained for each identified protein. (XLS) [file pone.0041975.s007.xls]

## Sheet: MS IDs
SGD Accession	Nominal Mass	Calculated pI	Mascot Score	Peptides matched	% sequence coverage	Description
CTT1	65700	6.17	186	18	27	Cytosolic catalase T, has a role in protection from oxidative damage by hydrogen peroxide
Observed	Mr(expt)	Mr(calc)	ppm	Start		End	Miss	Peptide
661.3768	660.3695	660.3595	15.2	310	-	314	0	EFPLR
680.3581	679.3508	679.3806	-43.79	305	-	309	0	IWPHK
734.4010	733.3937	733.3871	9.06	405	-	410	0	AVNFQR
785.4732	784.4659	784.4191	59.7	67	-	72	1	ERVPER
789.4582	788.4509	788.4544	-4.45	310	-	315	1	EFPLRK
895.4000	894.3927	894.4083	-17.36	503	-	509	0	VYNDEQK
1023.5009	1022.4937	1022.5032	-9.35	503	-	510	1	VYNDEQKK
1044.5561	1043.5489	1043.5359	12.4	463	-	470	1	KQEQDQIR
1102.5864	1101.5791	1101.5971	-16.27	161	-	169	0	FPVFIHSQK
1126.5559	1125.5486	1125.5454	2.81	359	-	367	0	LFSYPDTQR
1355.7345	1354.7272	1354.6550	53.3	5	-	17	0	SISSASQMNVFGK
1402.7584	1401.7511	1401.7616	-7.45	268	-	279	0	LFTQLQNGEKPK
1415.7770	1414.7697	1414.7667	2.15	450	-	462	0	GIVLDEVTEVSVR
1481.6886	1480.6813	1480.6793	1.31	113	-	127	0	FSTVGGESGTPDTAR
1587.7294	1586.7221	1586.7324	-6.49	253	-	267	0	AAELSGSHPDYNQAK
1596.8255	1595.8182	1595.8194	-0.78	532	-	545	0	VTQYFGLLNEDLGK
1625.8783	1624.8710	1624.8797	-5.36	370	-	383	0	LGANYQQLPVNRPR
1849.8694	1848.8622	1848.8602	1.09	113	-	130	1	FSTVGGESGTPDTARDPR
SGD Accession	Nominal Mass	Calculated pI	Mascot Score	Peptides matched	% sequence coverage	Description
ENO1	46773	6.16	113	9	28	Enolase I, a phosphopyruvate hydratase that catalyzes the conversion of 2-phosphoglycerate to phosphoenolpyruvate during glycolysis and the reverse reaction during gluconeogenesis; expression is repressed in response to glucose
Observed	Mr(expt)	Mr(calc)	ppm	Start		End	Miss	Peptide
726.3474	725.3401	725.3344	7.92	9	-	14	0	SVYDSR
807.4351	806.4278	806.4286	-1.03	178	-	184	0	TFAEALR
1286.6935	1285.6863	1285.7030	-12.98	67	-	78	0	NVNDVIAPAFVK
1288.6887	1287.6814	1287.7034	-17.07	346	-	357	0	VNQIGTLSESIK
1578.7880	1577.7808	1577.7936	-8.17	88	-	102	0	AVDDFLISLDGTANK
1755.8754	1754.8681	1754.9414	-41.76	312	-	328	0	TAGIQIVADDLTVTNPK
1821.9325	1820.9252	1820.9155	5.30	375	-	391	0	SGETEDTFIADLVVGLR
1840.9182	1839.9110	1839.9148	-2.09	32	-	49	0	SIVPSGASTGVHEALEMR
2441.1456	2440.1383	2440.1294	3.66	415	-	436	1	IEEELGDNAVFAGENFHHGDKL
SGD Accession	Nominal Mass	Calculated pI	Mascot Score	Peptides matched	% sequence coverage	Description
FBA1	39596	5.51	59	5	14	Fructose 1,6-bisphosphate aldolase, required for glycolysis and gluconeogenesis; catalyzes conversion of fructose 1,6 bisphosphate to glyceraldehyde-3-P and dihydroxyacetone-P; locates to mitochondrial outer surface upon oxidative stress
Observed	Mr(expt)	Mr(calc)	ppm	Start		End	Miss	Peptide
681.3123	680.3051	680.3282	-33.98	327	-	331	0	FFDPR
752.3797	751.3725	751.3864	-18.55	348	-	353	0	SLETFR
1042.5516	1041.5443	1041.5719	-26.49	85	-	94	0	GAIAAAHYIR
1217.5814	1216.5741	1216.6047	-25.16	73	-	84	0	GISNEGQNASIK
2100.0259	2099.0186	2099.0357	-8.13	308	-	326	1	DYIMSPVGNPEGPEKPNKK
SGD Accession	Nominal Mass	Calculated pI	Mascot Score	Peptides matched	% sequence coverage	Description
HSP12	11686	5.22	73	3	32	Plasma membrane protein involved in maintaining membrane organization in stress conditions; induced by heat shock, oxidative stress, osmostress, stationary phase, glucose depletion, oleate and alcohol; regulated by HOG and Ras-Pka pathways
Observed	Mr(expt)	Mr(calc)	ppm	Start		End	Miss
1936.93	1935.92	1935.95	-16	32	–	49	1	ASEALKPDSQKSYAEQGK
1745.88	1744.87	1744.8	43.1	82	–	98	1	GKDNAEGQGESLADQAR
1560.69	1559.68	1559.68	1	84	–	98	0	DNAEGQGESLADQAR
SGD Accession	Nominal Mass	Calculated pI	Mascot Score	Peptides matched	% sequence coverage	Description
HSP26	23865	5.31	63	4	32	Small heat shock protein (sHSP) with chaperone activity; forms hollow, sphere-shaped oligomers that suppress unfolded proteins aggregation; oligomer activation requires heat-induced conformational change; also has mRNA binding activity
Observed	Mr(expt)	Mr(calc)	ppm	Start		End	Miss	Peptide
1806.07	1805.06	1804.89	98.4	51	–	66	0	EVARPNNYAGALYDPR
2041.15	2040.14	2040.02	62.4	90	–	107	0	SVAVPVDILDHDNNYELK
2201.21	2200.2	2200.12	37.2	128	–	147	1	NQILVSGEIPSTLNEESKDK
1730.08	1729.07	1728.89	102	161	–	176	0	VITLPDYPGVDADNIK
SGD Accession	Nominal Mass	Calculated pI	Mascot Score	Peptides matched	% sequence coverage	Description
HSP31	25654	5.26	64	5	40	Possible chaperone and cysteine protease with similarity to E. coli Hsp31; member of the DJ-1/ThiJ/PfpI superfamily, which includes human DJ-1 involved in Parkinson's disease; exists as a dimer and contains a putative metal-binding site
Observed	Mr(expt)	Mr(calc)	ppm	Start		End	Miss	Peptide
1834.1388	1833.1316	1832.9573	95.1	24	-	39	0	TGVFVVEALHPFNTFR
1925.0645	1924.0572	1923.9002	81.6	198	-	214	0	YLAPVGPWDDYSITDGR
1976.1265	1975.1192	1974.9938	63.5	6	-	23	0	VLLALTSYNDVFYSDGAK
2065.2009	2064.1937	2064.0990	45.9	161	-	180	0	SITGFTDVGETILGVDSILK
2705.1732	2704.1659	2704.2444	-29.03	93	-	116	0	EVNADDYQIFFASAGHGTLFDYPK
SGD Accession	Nominal Mass	Calculated pI	Mascot Score	Peptides matched	% sequence coverage	Description
HXK1	53676	5.22	178	17	39	Hexokinase isoenzyme 1, a cytosolic protein that catalyzes phosphorylation of glucose during glucose metabolism; expression is highest during growth on non-glucose carbon sources; glucose-induced repression involves the hexokinase Hxk2p
Observed	Mr(expt)	Mr(calc)	ppm	Start		End	Miss	Peptide
942.5566	941.5493	941.5294	21.2	166	-	173	0	INEGILQR
1015.5430	1014.5358	1014.5134	22.1	47	-	54	0	HFIDELNK
1059.5573	1058.5500	1058.5331	15.9	112	-	119	1	YKLPHDMR
1070.6626	1069.6554	1069.6382	16.0	316	-	324	0	LVLLELNEK
1341.7562	1340.7489	1340.7452	2.78	44	-	54	1	VVKHFIDELNK
1402.7315	1401.7243	1401.6962	20	304	-	315	0	MTSGYYLGELLR
1435.7060	1434.6987	1434.6739	17.3	99	-	111	0	LSGNHTFDTTQSK
1680.8380	1679.8307	1679.8266	2.40	408	-	423	1	GYKTGHIAADGSVYNK
1682.8182	1681.8110	1681.8497	-23.06	336	-	349	1	LKQPYIMDTSYPAR
1692.8520	1691.8447	1691.8478	-1.82	78	-	93	0	ESGNYLAIDLGGTNLR
1885.9476	1884.9403	1884.9257	7.72	149	-	165	0	DTLPLGFTFSYPASQNK
1924.9825	1923.9753	1923.9478	14.3	411	-	428	1	TGHIAADGSVYNKYPGFK
2164.0498	2163.0425	2163.0232	8.93	285	-	303	0	YDVAVDEQSPRPGQQAFEK
2182.9717	2181.9644	2181.9589	2.51	350	-	367	0	IEDDPFENLEDTDDIFQK
2393.1920	2392.1847	2392.1658	7.91	283	-	303	1	TKYDVAVDEQSPRPGQQAFEK
2420.2202	2419.2130	2419.2382	-10.45	177	-	198	0	GFDIPNVEGHDVVPLLQNEISK
2576.3732	2575.3659	2575.3393	10.3	177	-	199	1	GFDIPNVEGHDVVPLLQNEISKR
SGD Accession	Nominal Mass	Calculated pI	Mascot Score	Peptides matched	% sequence coverage	Description
LYS9	48887	5.1	124	15	30	Saccharopine dehydrogenase (NADP+, L-glutamate-forming); catalyzes the formation of saccharopine from alpha-aminoadipate 6-semialdehyde, the seventh step in lysine biosynthesis pathway
Observed	Mr(expt)	Mr(calc)	ppm	Start		End	Miss	Peptide
741.4858	740.4785	740.4908	-16.60	177	-	183	0	GVLLALR
756.4175	755.4102	755.4217	-15.23	436	-	441	0	YGIYLK
769.3554	768.3481	768.3555	-9.54	171	-	176	0	FSWSSR
869.4224	868.4152	868.4402	-28.89	136	-	142	0	TIDEVHR
892.4923	891.4850	891.5065	-24.16	405	-	412	0	FVLDGTIK
934.3900	933.3828	933.3788	4.29	307	-	313	1	DDEDRER
1090.5191	1089.5118	1089.5553	-39.91	293	-	302	0	EDLIASIDSK
1114.5436	1113.5363	1113.5494	-11.80	247	-	255	0	YQGFPEFVK
1482.6726	1481.6653	1481.6786	-9.00	363	-	375	0	FGIEWADGTTETR
1493.7380	1492.7307	1492.7620	-20.99	289	-	302	1	STSKEDLIASIDSK
1508.7944	1507.7871	1507.7882	-0.70	92	-	105	0	TDVVTSSYISPALR
1555.7994	1554.7922	1554.8042	-7.72	230	-	242	0	DLYHIPEAETVIR
1568.6863	1567.6790	1567.6824	-2.16	343	-	354	0	LEELMQYEDNER
1737.9107	1736.9034	1736.9308	-15.78	90	-	105	1	TKTDVVTSSYISPALR
2061.0401	2060.0328	2060.0214	5.54	265	-	282	0	DDANEIFSKPIAWNEALK
SGD Accession	Nominal Mass	Calculated pI	Mascot Score	Peptides matched	% sequence coverage	Description
OYE2	44983	6.13	162	13	36	Conserved NADPH oxidoreductase containing flavin mononucleotide (FMN), homologous to Oye3p with different ligand binding and catalytic properties; may be involved in sterol metabolism, oxidative stress response, and programmed cell death
Observed	Mr(expt)	Mr(calc)	ppm	Start		End	Miss	Peptide
779.4132	778.4059	778.4337	-35.65	342	-	348	0	TLIGYGR
914.4431	913.4359	913.4697	-37.10	311	-	317	0	FAYSIWK
1075.5483	1074.5411	1074.5821	-38.23	363	-	371	1	GLPLNKYDR
1107.4762	1106.4689	1106.5032	-31.03	369	-	376	1	YDRDTFYK
1180.6519	1179.6447	1179.6764	-26.86	282	-	291	0	LAFVHLVEPR
1240.5274	1239.5201	1239.5367	-13.38	210	-	220	0	TDEYGGSIENR
1309.6668	1308.6595	1308.6938	-26.21	323	-	334	0	AGNFALHPEVVR
1322.6535	1321.6462	1321.6666	-15.40	349	-	359	0	FFISNPDLVDR
1692.8843	1691.8770	1691.8882	-6.61	349	-	362	1	FFISNPDLVDRLEK
1801.9578	1800.9505	1800.9508	-0.20	223	-	239	0	FTLEVVDAVVDAIGPEK
1979.8863	1978.8790	1978.8869	-4.01	377	-	393	0	MSAEGYIDYPTYEEALK
1992.7974	1991.7901	1991.8054	-7.68	134	-	150	0	YDSASDNVYMNAEQEEK
2012.9042	2011.8969	2011.9122	-7.59	292	-	310	0	VTNPFLTEGEGEYNGGSNK
SGD Accession	Nominal Mass	Calculated pI	Mascot Score	Peptides matched	% sequence coverage	Description
RGI1	18977	5.74	78	5	40	Protein of unknown function involved in energy metabolism under respiratory conditions; protein abundance is increased upon intracellular iron depletion
Observed	Mr(expt)	Mr(calc)	ppm	Start		End	Miss	Peptide
983.4541	982.4468	982.4607	-14.11	111	-	118	1	SKEETFDK
1041.5258	1040.5185	1040.5515	-31.70	83	-	90	0	HLHQHIEK
1406.6891	1405.6818	1405.6936	-8.39	11	-	23	0	VQTVTTEDGETVK
2211.1012	2210.0939	2210.0387	25.0	136	-	154	0	IDVQVVCTHEDAMVFVDYK
2214.0458	2213.0386	2213.0429	-1.94	51	-	68	0	LNYYPPFVLHESHEDPEK
SGD Accession	Nominal Mass	Calculated pI	Mascot Score	Peptides matched	% sequence coverage	Description
RTC3	12002	5.05	108	6	63	Protein of unknown function involved in RNA metabolism; has structural similarity to SBDS, the human protein mutated in Shwachman-Diamond Syndrome (the yeast SBDS ortholog = SDO1); null mutation suppresses cdc13-1 temperature sensitivity
Observed	Mr(expt)	Mr(calc)	ppm	Start		End	Miss	Peptide
1021.4831	1020.4758	1020.4875	-11.50	66	-	74	0	AQVENEFGK
1212.7146	1211.7074	1211.7125	-4.22	78	-	87	0	IEEVIDLILR
1233.6553	1232.6480	1232.6360	9.70	88	-	99	0	NGKPNSTTSSLK
1340.8159	1339.8086	1339.8074	0.87	77	-	87	1	KIEEVIDLILR
1964.9923	1963.9850	1963.9890	-2.04	38	-	54	0	LSEVVELFEVFTPQDGR
2355.1265	2354.1192	2354.1528	-14.30	11	-	31	0	GENTDLIVFAASEELVDEYLK
SGD Accession	Nominal Mass	Calculated pI	Mascot Score	Peptides matched	% sequence coverage	Description
SBP1	32969	5.48	97		34	Protein that binds eIF4G and has a role in repression of translation; has an RGG motif; found in cytoplasmic P bodies; found associated with small nucleolar RNAs snR10 and snR11
Observed	Mr(expt)	Mr(calc)	ppm	Start		End	Miss	Peptide
864.4505	863.4432	863.4388	5.04	93	-	99	0	IDFDNIK
1000.4443	999.4370	999.4668	-29.82	220	-	227	1	MRDQHTGR
1010.4426	1009.4354	1009.4828	-47.03	228	-	236	0	IFTSDSANR
1258.6051	1257.5979	1257.6387	-32.47	174	-	183	1	EKIPLDQMER
1538.7791	1537.7719	1537.8140	-27.39	184	-	196	1	SKDTLYINNVPFK
1614.7881	1613.7808	1613.7573	14.6	93	-	105	1	IDFDNIKENYDTK
2113.9331	2112.9258	2112.9673	-19.64	200	-	218	0	EEVAEFFGTDADSISLPMR
3344.5153	3343.5080	3343.5426	-10.33	266	-	294	1	ELTVDVAVIRPENDEEEIEQETGSEEKQE
SGD Accession	Nominal Mass	Calculated pI	Mascot Score	Peptides matched	% sequence coverage	Description
YEF3	115720	5.73	86	12	14	Gamma subunit of translational elongation factor eEF1B, stimulates the binding of aminoacyl-tRNA (AA-tRNA) to ribosomes by releasing eEF1A (Tef1p/Tef2p) from the ribosomal complex; contains two ABC cassettes; binds and hydrolyzes ATP
Observed	Mr(expt)	Mr(calc)	ppm	Start		End	Miss	Peptide
1005.5888	1004.5816	1004.5542	27.3	9	-	16	0	VLEELFQK
1179.6019	1178.5946	1178.5720	19.2	750	-	758	0	TPSEYIQWR
1188.6593	1187.6520	1187.6186	28.2	957	-	966	0	NLTEEVWAVK
1235.6671	1234.6599	1234.6233	29.6	649	-	659	0	FPEPGYLEGVK
1291.6474	1290.6401	1290.6204	15.3	295	-	306	0	SNFATIADPEAR
1390.6738	1389.6665	1389.6735	-5.03	196	-	207	1	ATETVDNKDIER
1445.8321	1444.8248	1444.7786	32.0	859	-	871	0	EALASGQFRPLTR
1525.8982	1524.8910	1524.8551	23.5	275	-	288	0	LVEDPQVIAPFLGK
1532.7964	1531.7891	1531.7531	23.5	737	-	749	0	QHAFAHIESHLDK
1558.7420	1557.7347	1557.7198	9.56	636	-	648	0	AYEELSNTDLEFK
1738.8188	1737.8115	1737.8005	6.35	970	-	986	0	MTPSGHNWVSGQGAGPR
1860.0173	1859.0100	1859.0039	3.26	359	-	375	0	IVVEYIAAIGADLIDER
